# Supplementary material for: Modeling and Experimental Validation of Gradient Cell Density in PMMA Microcellular Foaming Induced by One-Sided Heating
Source: Polymers (Basel). 2025 Jun 27;17(13):1780. doi: 10.3390/polym17131780 (PMC12252372; doi:10.3390/polym17131780)
Supplement: Supplementary file 1 [file polymers-17-01780-s001.zip]

Archive with 1 entries (1 files):
- polymers-3713230-supplementary.pdf
